# Supplementary material for: Human Epidermal Growth Factor Receptor-3 Expression Is Regulated at Transcriptional Level in Breast Cancer Settings by Junctional Adhesion Molecule-A via a Pathway Involving Beta-Catenin and FOXA1
Source: Cancers (Basel). 2021 Feb 19;13(4):871. doi: 10.3390/cancers13040871 (PMC7922773; doi:10.3390/cancers13040871)
Supplement: Supplementary file 1 [file cancers-13-00871-s001.zip]

Archive with 3 entries (3 files):
- Cruz et al_Supplementary Figs_.pptx
- SuppDocS1_raw blots_Figs.docx
- Supplementary Tables.docx
